# Supplementary material for: Two new species of Prionomastix Mayr (Hymenoptera: Encyrtidae) with a key to Indian species
Source: Biodivers Data J. 2016 Mar 8;(4):e7326. doi: 10.3897/BDJ.4.e7326 (PMC4983778; doi:10.3897/BDJ.4.e7326)
Supplement: XML Treatment for Prionomastix [file BDJ.4.e7326-treatment1.xml]

<!DOCTYPE tp:taxon-treatment
  PUBLIC "-//TaxonX//DTD Taxonomic Treatment Publishing DTD v0 20100105//EN" "tax-treatment-NSO.dtd">
<tp:taxon-treatment xmlns:tp="http://www.plazi.org/taxpub"><tp:treatment-meta><mixed-citation publication-type="journal"><person-group><name><surname>Krishnachaitanya</surname><given-names>Tirunagaru</given-names></name><name><surname>Manickavasagam</surname><given-names>Sagadai</given-names></name></person-group><article-title>Two new species of <italic><tp:taxon-name><tp:taxon-name-part taxon-name-part-type="genus">Prionomastix</tp:taxon-name-part></tp:taxon-name></italic> Mayr (<tp:taxon-name><tp:taxon-name-part taxon-name-part-type="order">Hymenoptera</tp:taxon-name-part></tp:taxon-name>: <tp:taxon-name><tp:taxon-name-part taxon-name-part-type="family">Encyrtidae</tp:taxon-name-part></tp:taxon-name>) with a key to Indian species</article-title><source>Biodivers Data J</source><day>08</day><month>3</month><year>2016</year><volume>2016</volume><issue>4</issue><pub-id pub-id-type="doi">10.3897/BDJ.4.e7326</pub-id></mixed-citation></tp:treatment-meta><tp:nomenclature><tp:taxon-name>
            <tp:taxon-name-part taxon-name-part-type="genus">Prionomastix</tp:taxon-name-part>
          </tp:taxon-name><tp:taxon-authority>Mayr</tp:taxon-authority><tp:nomenclature-citation-list><tp:nomenclature-citation><tp:taxon-name>
                <tp:taxon-name-part taxon-name-part-type="genus">Prionomastix</tp:taxon-name-part>
              </tp:taxon-name><comment><xref ref-type="bibr" rid="B1978564">Mayr 1876</xref>: 725−726. Type species <italic><tp:taxon-name><tp:taxon-name-part taxon-name-part-type="genus">Encyrtus</tp:taxon-name-part> <tp:taxon-name-part taxon-name-part-type="species">morio</tp:taxon-name-part></tp:taxon-name></italic> Dalman, by monotypy.</comment></tp:nomenclature-citation><tp:nomenclature-citation><tp:taxon-name>
                <tp:taxon-name-part taxon-name-part-type="genus">Liocarus</tp:taxon-name-part>
              </tp:taxon-name><comment><xref ref-type="bibr" rid="B1978676">Thomson 1876</xref>: 115,121−122. Type species <italic><tp:taxon-name><tp:taxon-name-part taxon-name-part-type="genus">Encyrtus</tp:taxon-name-part> <tp:taxon-name-part taxon-name-part-type="species">morio</tp:taxon-name-part></tp:taxon-name></italic> Dalman, by monotypy. Objective synonym of <italic><tp:taxon-name><tp:taxon-name-part taxon-name-part-type="genus">Prionomastix</tp:taxon-name-part></tp:taxon-name></italic>.</comment></tp:nomenclature-citation><tp:nomenclature-citation><tp:taxon-name>
                <tp:taxon-name-part taxon-name-part-type="genus">Chestomorpha</tp:taxon-name-part>
              </tp:taxon-name><comment><xref ref-type="bibr" rid="B1978459">Ashmead 1900</xref>: 370. Type species <italic><tp:taxon-name><tp:taxon-name-part taxon-name-part-type="genus">Chestomorpha</tp:taxon-name-part> <tp:taxon-name-part taxon-name-part-type="species">biformis</tp:taxon-name-part></tp:taxon-name></italic> Ashmead, by original designation and monotypy. Synonymy with <italic><tp:taxon-name><tp:taxon-name-part taxon-name-part-type="genus">Prionomastix</tp:taxon-name-part></tp:taxon-name></italic> by <xref ref-type="bibr" rid="B2537356">Trjapitzin and Gordh 1978</xref> (1978: 365).</comment></tp:nomenclature-citation><tp:nomenclature-citation><tp:taxon-name>
                <tp:taxon-name-part taxon-name-part-type="genus">Aprionomastix</tp:taxon-name-part>
              </tp:taxon-name><comment><xref ref-type="bibr" rid="B1978469">Girault 1913</xref>: 68. Type species <italic><tp:taxon-name><tp:taxon-name-part taxon-name-part-type="genus">Aprionomastix</tp:taxon-name-part> <tp:taxon-name-part taxon-name-part-type="species">fasciatipennis</tp:taxon-name-part></tp:taxon-name></italic> Girault, by original designation and monotypy. Synonymy with <italic><tp:taxon-name><tp:taxon-name-part taxon-name-part-type="genus">Prionomastix</tp:taxon-name-part></tp:taxon-name></italic> by <xref ref-type="bibr" rid="B1978449">Annecke 1962</xref> (1962: 504).</comment></tp:nomenclature-citation><tp:nomenclature-citation><tp:taxon-name>
                <tp:taxon-name-part taxon-name-part-type="genus">Prionomastix</tp:taxon-name-part>
              </tp:taxon-name><!-- Edit 1 --></tp:nomenclature-citation></tp:nomenclature-citation-list></tp:nomenclature><tp:treatment-sec sec-type="Diagnosis"><title>Diagnosis</title><p>Female body measuring from 1.6−3.8mm in length, pale orange to dark brown or black, never metallic; fore wing infuscate or hyaline; hind wing hyaline; body robust. Head with occipital margin sharp; ocelli forming an angle of about 85−120°, posterior ocelli never closer to each other than to eye margin; antennal scrobes short, hardly longer than torulus, naked and meeting dorsally, inverted U or V shaped; antennal torulus relatively high on head, separated from mouth margin by at least about its own length; malar suture absent; mandible wide, widening towards apex; maxillary palpus two, three or four segmented, first and second segments sometimes partially or completely fused, labial palpus two or four segmented; scape subcylindrical; funicle six segmented; clava three segmented or entire. Mesoscutum with notaular lines absent; scutellum slightly convex; mid basitarsus with a single line of ventral pegs; postmarginal vein at least as long as stigmal, almost always much longer; stigmal vein strongly curved, uncus absent; linea calva entire and almost always closed; mesopleuron clearly separated from gaster by propodeum which more or less widely touches hind coxa; propodeum with numerous setae behind spiracle, these often extending down side to base of hind coxa. Gaster with cercal plates situated near apex of gaster; hypopygium reaching to about two-thirds along gaster or to apex; ovipositor curved upwards; ovipositor about 0.5−1.2× as long as mid tibia, not exserted, but sometimes extending upwards past apex of syntergum; second valvifer without subapical setae; gonostylus fused to second valvifer, naked, occasionally membranous (<xref ref-type="bibr" rid="B1978589">Noyes 2010</xref>).</p><p><italic>Male</italic>: Body measuring from 1.0−1.9 mm in length. Generally similar to female but frontovertex slightly wider; antennal toruli relatively a little higher on head; antenna with segments wider than in female, with very prominent linear sensilla on all flagellar segments; clava solid; fore wings mostly hyaline, rarely distinctly infuscate; phallobase varying from short and stout to elongate and slender, with a short, distal, median ventral process; paramere distinct and elongate, about 3−4× as long as wide, naked, digitus varying from shorter than paramere and straight to considerably longer and curved, up to 9× as long as wide, without apical hooks, but with up to 5 subapical setae; aedeagus variable, from slender to very wide with simple rounded to bilobed apex, varying from 0.25−0.9× as long as mid tibia (<xref ref-type="bibr" rid="B1978589">Noyes 2010</xref>).</p></tp:treatment-sec><tp:treatment-sec sec-type="Notes"><title>Notes</title><p><italic><tp:taxon-name><tp:taxon-name-part taxon-name-part-type="genus">Prionomastix</tp:taxon-name-part></tp:taxon-name></italic> can be differentiated from other encyrtid genera using the keys given by <xref ref-type="bibr" rid="B1978608">Noyes and Hayat (1984)</xref> for Indo-Pacific region &amp; <xref ref-type="bibr" rid="B1978510">Hayat 2006</xref> for India. For other useful taxonomic discussions on this genus one can refer to <xref ref-type="bibr" rid="B1978529">Hoffer (1957)</xref>, <xref ref-type="bibr" rid="B1978449">Annecke (1962)</xref>, <xref ref-type="bibr" rid="B1978490">Gordh and Trjapitzin (1981)</xref>, <xref ref-type="bibr" rid="B1978700">Trjapitzin (1989)</xref> and <xref ref-type="bibr" rid="B1978744">Trjapitzin and Ruiz-Cancino (1998)</xref> and <xref ref-type="bibr" rid="B1978589">Noyes (2010)</xref>.</p></tp:treatment-sec><ref-list><ref id="B1978564"><element-citation xmlns:xlink="http://www.w3.org/1999/xlink" publication-type="article" xlink:type="simple"><person-group person-group-type="author"><name name-style="western"><surname>Mayr</surname><given-names>G.</given-names></name></person-group><year>1876</year><article-title>Die europäischen Encyrtiden</article-title><source>Verhandlungen der Zoologisch-Botanischen Gesellschaft in Wien</source><volume>25</volume><fpage>675</fpage><lpage>778</lpage></element-citation></ref><ref id="B1978676"><element-citation xmlns:xlink="http://www.w3.org/1999/xlink" publication-type="book" xlink:type="simple"><person-group person-group-type="author"><name name-style="western"><surname>Thomson</surname><given-names>C. G.</given-names></name></person-group><year>1876</year><source>Scandinaviens <tp:taxon-name><tp:taxon-name-part taxon-name-part-type="order">Hymenoptera</tp:taxon-name-part></tp:taxon-name></source><volume>4</volume><publisher-name>Lund</publisher-name><size units="page">12</size></element-citation></ref><ref id="B1978459"><element-citation xmlns:xlink="http://www.w3.org/1999/xlink" publication-type="article" xlink:type="simple"><person-group person-group-type="author"><name name-style="western"><surname>Ashmead</surname><given-names>W. H.</given-names></name></person-group><year>1900</year><article-title>On the genera of chalcid-flies belonging to the subfamily <tp:taxon-name><tp:taxon-name-part taxon-name-part-type="subfamily">Encyrtinae</tp:taxon-name-part></tp:taxon-name></article-title><source>Proceedings of the United Sates National Museum,</source><volume>22</volume><fpage>323</fpage><lpage>412</lpage><pub-id pub-id-type="doi">10.5479/si.00963801.22-1202.323</pub-id></element-citation></ref><ref id="B2537356"><element-citation xmlns:xlink="http://www.w3.org/1999/xlink" publication-type="article" xlink:type="simple"><person-group person-group-type="author"><name name-style="western"><surname>Trjapitzin</surname><given-names>V. A.</given-names></name><name name-style="western"><surname>Gordh</surname><given-names>G.</given-names></name></person-group><year>1978</year><article-title>Review of the genera of Nearctic <tp:taxon-name><tp:taxon-name-part taxon-name-part-type="family">Encyrtidae</tp:taxon-name-part></tp:taxon-name> (<tp:taxon-name><tp:taxon-name-part taxon-name-part-type="order">Hymenoptera</tp:taxon-name-part></tp:taxon-name>, <tp:taxon-name><tp:taxon-name-part taxon-name-part-type="superfamily">Chalcidoidea</tp:taxon-name-part></tp:taxon-name>).i.</article-title><source>Entomologicheskoe Obozrenie</source><volume>57</volume><fpage>364</fpage><lpage>385</lpage><comment content-type="language">Russian</comment></element-citation></ref><ref id="B1978469"><element-citation xmlns:xlink="http://www.w3.org/1999/xlink" publication-type="article" xlink:type="simple"><person-group person-group-type="author"><name name-style="western"><surname>Girault</surname><given-names>A. A.</given-names></name></person-group><year>1913</year><article-title>More new genera and species of chalcidoid <tp:taxon-name><tp:taxon-name-part taxon-name-part-type="order">Hymenoptera</tp:taxon-name-part></tp:taxon-name> from Paraguay</article-title><source>Archiv fur Naturgeschichte,</source><volume>79</volume><fpage>51</fpage><lpage>69</lpage></element-citation></ref><ref id="B1978449"><element-citation xmlns:xlink="http://www.w3.org/1999/xlink" publication-type="article" xlink:type="simple"><person-group person-group-type="author"><name name-style="western"><surname>Annecke</surname><given-names>D. P.</given-names></name></person-group><year>1962</year><article-title>New reared species of <italic><tp:taxon-name><tp:taxon-name-part taxon-name-part-type="genus">Prionomastix</tp:taxon-name-part></tp:taxon-name></italic> Mayr with synonymical notes (<tp:taxon-name><tp:taxon-name-part taxon-name-part-type="order">Hymenoptera</tp:taxon-name-part></tp:taxon-name>, <tp:taxon-name><tp:taxon-name-part taxon-name-part-type="family">Encyrtidae</tp:taxon-name-part></tp:taxon-name>)</article-title><source>South African Journal of Agricultural Science</source><volume>5</volume><issue>3</issue><fpage>503</fpage><lpage>513</lpage></element-citation></ref><ref id="B1978589"><element-citation xmlns:xlink="http://www.w3.org/1999/xlink" publication-type="article" xlink:type="simple"><person-group person-group-type="author"><name name-style="western"><surname>Noyes</surname><given-names>J. S.</given-names></name></person-group><year>2010</year><article-title><tp:taxon-name><tp:taxon-name-part taxon-name-part-type="family">Encyrtidae</tp:taxon-name-part></tp:taxon-name> of Costa Rica (<tp:taxon-name><tp:taxon-name-part taxon-name-part-type="order">Hymenoptera</tp:taxon-name-part></tp:taxon-name>: <tp:taxon-name><tp:taxon-name-part taxon-name-part-type="superfamily">Chalcidoidea</tp:taxon-name-part></tp:taxon-name>), 3. Subfamily <tp:taxon-name><tp:taxon-name-part taxon-name-part-type="subfamily">Encyrtinae</tp:taxon-name-part></tp:taxon-name>: <tp:taxon-name><tp:taxon-name-part taxon-name-part-type="tribe">Encyrtini</tp:taxon-name-part></tp:taxon-name>, <tp:taxon-name><tp:taxon-name-part taxon-name-part-type="tribe">Echthroplexiellini</tp:taxon-name-part></tp:taxon-name>, <tp:taxon-name><tp:taxon-name-part taxon-name-part-type="tribe">Discodini</tp:taxon-name-part></tp:taxon-name>, <tp:taxon-name><tp:taxon-name-part taxon-name-part-type="tribe">Oobiini</tp:taxon-name-part></tp:taxon-name> and <tp:taxon-name><tp:taxon-name-part taxon-name-part-type="tribe">Ixodiphagini</tp:taxon-name-part></tp:taxon-name>, parasitoids associated with bugs (<tp:taxon-name><tp:taxon-name-part taxon-name-part-type="order">Hemiptera</tp:taxon-name-part></tp:taxon-name>), insect eggs (<tp:taxon-name><tp:taxon-name-part taxon-name-part-type="order">Hemiptera</tp:taxon-name-part></tp:taxon-name>, <tp:taxon-name><tp:taxon-name-part taxon-name-part-type="order">Lepidoptera</tp:taxon-name-part></tp:taxon-name>, <tp:taxon-name><tp:taxon-name-part taxon-name-part-type="order">Coleoptera</tp:taxon-name-part></tp:taxon-name>, <tp:taxon-name><tp:taxon-name-part taxon-name-part-type="order">Neuroptera</tp:taxon-name-part></tp:taxon-name>) and ticks (<tp:taxon-name><tp:taxon-name-part taxon-name-part-type="subclass">Acari</tp:taxon-name-part></tp:taxon-name>)</article-title><source>Memoirs of the American Entomological Institute</source><volume>84</volume><fpage>848</fpage></element-citation></ref><ref id="B1978608"><element-citation xmlns:xlink="http://www.w3.org/1999/xlink" publication-type="article" xlink:type="simple"><person-group person-group-type="author"><name name-style="western"><surname>Noyes</surname><given-names>J. S.</given-names></name><name name-style="western"><surname>Hayat</surname><given-names>M.</given-names></name></person-group><year>1984</year><article-title>A review of the genera of Indo-Pacific <tp:taxon-name><tp:taxon-name-part taxon-name-part-type="family">Encyrtidae</tp:taxon-name-part></tp:taxon-name> (<tp:taxon-name><tp:taxon-name-part taxon-name-part-type="order">Hymenoptera</tp:taxon-name-part></tp:taxon-name>: <tp:taxon-name><tp:taxon-name-part taxon-name-part-type="superfamily">Chalcidoidea</tp:taxon-name-part></tp:taxon-name>)</article-title><source>Bulletin of the British Museum (Natural History) (Entomology)</source><volume>48</volume><fpage>131</fpage><lpage>395</lpage></element-citation></ref><ref id="B1978510"><element-citation xmlns:xlink="http://www.w3.org/1999/xlink" publication-type="book" xlink:type="simple"><person-group person-group-type="author"><name name-style="western"><surname>Hayat</surname><given-names>M.</given-names></name></person-group><year>2006</year><source>Indian <tp:taxon-name><tp:taxon-name-part taxon-name-part-type="family">Encyrtidae</tp:taxon-name-part></tp:taxon-name> (<tp:taxon-name><tp:taxon-name-part taxon-name-part-type="order">Hymenoptera</tp:taxon-name-part></tp:taxon-name>: <tp:taxon-name><tp:taxon-name-part taxon-name-part-type="superfamily">Chalcidoidea</tp:taxon-name-part></tp:taxon-name>)</source><edition>Viii</edition><publisher-name>Published by Hayat, M. Department of Zoology, Aligarh Muslim University</publisher-name><publisher-loc>Aligarh</publisher-loc><size units="page">496</size><comment content-type="language">English</comment></element-citation></ref><ref id="B1978529"><element-citation xmlns:xlink="http://www.w3.org/1999/xlink" publication-type="article" xlink:type="simple"><person-group person-group-type="author"><name name-style="western"><surname>Hoffer</surname><given-names>A.</given-names></name></person-group><year>1957</year><article-title>Miscellanea encyrtidologica I</article-title><source>Acta Entomologica Musei Nationalis Pragae</source><volume>31</volume><fpage>191</fpage><lpage>220</lpage></element-citation></ref><ref id="B1978490"><element-citation xmlns:xlink="http://www.w3.org/1999/xlink" publication-type="article" xlink:type="simple"><person-group person-group-type="author"><name name-style="western"><surname>Gordh</surname><given-names>G.</given-names></name><name name-style="western"><surname>Trjapitzin</surname><given-names>A. A.</given-names></name></person-group><year>1981</year><article-title>Taxonomic studies of the <tp:taxon-name><tp:taxon-name-part taxon-name-part-type="family">Encyrtidae</tp:taxon-name-part></tp:taxon-name> with the description of new species and a new genus (<tp:taxon-name><tp:taxon-name-part taxon-name-part-type="order">Hymenoptera</tp:taxon-name-part></tp:taxon-name>, <tp:taxon-name><tp:taxon-name-part taxon-name-part-type="superfamily">Chalcidoidea</tp:taxon-name-part></tp:taxon-name>)</article-title><source>Univ. Calif. Public. Entomol</source><volume>93</volume><fpage>1</fpage><lpage>55</lpage></element-citation></ref><ref id="B1978700"><element-citation xmlns:xlink="http://www.w3.org/1999/xlink" publication-type="article" xlink:type="simple"><person-group person-group-type="author"><name name-style="western"><surname>Trjapitzin</surname><given-names>V. A.</given-names></name></person-group><year>1989</year><article-title>A brief review of parasitic <tp:taxon-name><tp:taxon-name-part taxon-name-part-type="order">Hymenoptera</tp:taxon-name-part></tp:taxon-name> of the genus <italic><tp:taxon-name><tp:taxon-name-part taxon-name-part-type="genus">Prionomastix</tp:taxon-name-part></tp:taxon-name></italic> Mayr, 1876 (<tp:taxon-name><tp:taxon-name-part taxon-name-part-type="order">Hymenoptera</tp:taxon-name-part></tp:taxon-name>, <tp:taxon-name><tp:taxon-name-part taxon-name-part-type="family">Encyrtidae</tp:taxon-name-part></tp:taxon-name>), with description of a new species from Costa Rica</article-title><source>Proc. Zool. Inst. Acad. Sci</source><volume>191</volume><fpage>103</fpage><lpage>108</lpage></element-citation></ref><ref id="B1978744"><element-citation xmlns:xlink="http://www.w3.org/1999/xlink" publication-type="article" xlink:type="simple"><person-group person-group-type="author"><name name-style="western"><surname>Trjapitzin</surname><given-names>V. A.</given-names></name><name name-style="western"><surname>Ruiz-Cancino</surname><given-names>E.</given-names></name></person-group><year>1998</year><article-title>Description de una especie del genero <italic><tp:taxon-name><tp:taxon-name-part taxon-name-part-type="genus">Prionomastix</tp:taxon-name-part></tp:taxon-name></italic> Mayr (<tp:taxon-name><tp:taxon-name-part taxon-name-part-type="order">Hymenoptera</tp:taxon-name-part></tp:taxon-name>: <tp:taxon-name><tp:taxon-name-part taxon-name-part-type="superfamily">Chalcidoidea</tp:taxon-name-part></tp:taxon-name>: <tp:taxon-name><tp:taxon-name-part taxon-name-part-type="family">Encyrtidae</tp:taxon-name-part></tp:taxon-name>) del Estado de Puebla, Mexico, con una clave par alas especies conocidas del genero</article-title><source>Acta Zool. Mexicana (nueva ser.)</source><volume>75</volume><fpage>163</fpage><lpage>169</lpage></element-citation></ref></ref-list></tp:taxon-treatment>
