# Supplementary material for: Two new species of Prionomastix Mayr (Hymenoptera: Encyrtidae) with a key to Indian species
Source: Biodivers Data J. 2016 Mar 8;(4):e7326. doi: 10.3897/BDJ.4.e7326 (PMC4983778; doi:10.3897/BDJ.4.e7326)
Supplement: XML Treatment for Prionomastix tamilnadensis [file BDJ.4.e7326-treatment2.xml]

<!DOCTYPE tp:taxon-treatment
  PUBLIC "-//TaxonX//DTD Taxonomic Treatment Publishing DTD v0 20100105//EN" "tax-treatment-NSO.dtd">
<tp:taxon-treatment xmlns:tp="http://www.plazi.org/taxpub"><tp:treatment-meta><mixed-citation publication-type="journal"><person-group><name><surname>Krishnachaitanya</surname><given-names>Tirunagaru</given-names></name><name><surname>Manickavasagam</surname><given-names>Sagadai</given-names></name></person-group><article-title>Two new species of <italic><tp:taxon-name><tp:taxon-name-part taxon-name-part-type="genus">Prionomastix</tp:taxon-name-part></tp:taxon-name></italic> Mayr (<tp:taxon-name><tp:taxon-name-part taxon-name-part-type="order">Hymenoptera</tp:taxon-name-part></tp:taxon-name>: <tp:taxon-name><tp:taxon-name-part taxon-name-part-type="family">Encyrtidae</tp:taxon-name-part></tp:taxon-name>) with a key to Indian species</article-title><source>Biodivers Data J</source><day>08</day><month>3</month><year>2016</year><volume>2016</volume><issue>4</issue><pub-id pub-id-type="doi">10.3897/BDJ.4.e7326</pub-id></mixed-citation></tp:treatment-meta><tp:nomenclature><tp:taxon-name><tp:taxon-name-part taxon-name-part-type="genus">Prionomastix</tp:taxon-name-part> <tp:taxon-name-part taxon-name-part-type="species">tamilnadensis</tp:taxon-name-part><object-id xmlns:xlink="http://www.w3.org/1999/xlink" content-type="zoobank" xlink:type="simple" object-id-type="ZooBank">urn:lsid:zoobank.org:act:C4FF38DA-FA31-43AC-8B97-70781DCDA253</object-id></tp:taxon-name><tp:taxon-authority>Manickavasagam &amp; Krishnachaitanya</tp:taxon-authority><tp:taxon-status xmlns:xlink="http://www.w3.org/1999/xlink" xlink:type="simple">sp. n.</tp:taxon-status></tp:nomenclature><tp:treatment-sec sec-type="materials"><title>Materials</title><list list-type="alpha-lower" list-content="occurrences"><list-item><p><bold>Type status:</bold> <named-content xmlns:xlink="http://www.w3.org/1999/xlink" content-type="dwc:typeStatus" xlink:type="simple">Holotype</named-content>. <bold>Occurrence:</bold> recordedBy: <named-content xmlns:xlink="http://www.w3.org/1999/xlink" content-type="dwc:recordedBy" xlink:type="simple">Manickavasagam and A. Rameshkumar</named-content>; individualCount: <named-content xmlns:xlink="http://www.w3.org/1999/xlink" content-type="dwc:individualCount" xlink:type="simple">1</named-content>; sex: <named-content xmlns:xlink="http://www.w3.org/1999/xlink" content-type="dwc:sex" xlink:type="simple">female</named-content>; lifeStage: <named-content xmlns:xlink="http://www.w3.org/1999/xlink" content-type="dwc:lifeStage" xlink:type="simple">adult</named-content>; <bold>Taxon:</bold> scientificName: <named-content xmlns:xlink="http://www.w3.org/1999/xlink" content-type="dwc:scientificName" xlink:type="simple"><italic><tp:taxon-name><tp:taxon-name-part taxon-name-part-type="genus">Prionomastix</tp:taxon-name-part> <tp:taxon-name-part taxon-name-part-type="species">tamilnadensis</tp:taxon-name-part></tp:taxon-name></italic></named-content>; <bold>Location:</bold> country: <named-content xmlns:xlink="http://www.w3.org/1999/xlink" content-type="dwc:country" xlink:type="simple">India</named-content>; stateProvince: <named-content xmlns:xlink="http://www.w3.org/1999/xlink" content-type="dwc:stateProvince" xlink:type="simple">Tamil Nadu</named-content>; locality: <named-content xmlns:xlink="http://www.w3.org/1999/xlink" content-type="dwc:locality" xlink:type="simple">Coimbatore, near Maruthamalai</named-content>; verbatimElevation: <named-content xmlns:xlink="http://www.w3.org/1999/xlink" content-type="dwc:verbatimElevation" xlink:type="simple">314 m</named-content>; decimalLatitude: <named-content xmlns:xlink="http://www.w3.org/1999/xlink" content-type="dwc:decimalLatitude" xlink:type="simple">11.0280171</named-content>; decimalLongitude: <named-content xmlns:xlink="http://www.w3.org/1999/xlink" content-type="dwc:decimalLongitude" xlink:type="simple">76.9020389</named-content>; georeferenceProtocol: <named-content xmlns:xlink="http://www.w3.org/1999/xlink" content-type="dwc:georeferenceProtocol" xlink:type="simple">label</named-content>; <bold>Identification:</bold> identifiedBy: <named-content xmlns:xlink="http://www.w3.org/1999/xlink" content-type="dwc:identifiedBy" xlink:type="simple"><italic><tp:taxon-name><tp:taxon-name-part taxon-name-part-type="genus">Prionomastix</tp:taxon-name-part> <tp:taxon-name-part taxon-name-part-type="species">siccarius</tp:taxon-name-part></tp:taxon-name></italic> Annecke: Manickavasagam &amp; Rameshkumar, 2011: 112, female, male. India (Tamil Nadu) record. Misidentification.Manickavasagam &amp; Krishnachaitanya</named-content>; dateIdentified: <named-content xmlns:xlink="http://www.w3.org/1999/xlink" content-type="dwc:dateIdentified" xlink:type="simple">2015</named-content>; <bold>Event:</bold> eventID: <named-content xmlns:xlink="http://www.w3.org/1999/xlink" content-type="dwc:eventID" xlink:type="simple">(EDAU, Registration No. Enc/011/2015).</named-content>; samplingProtocol: <named-content xmlns:xlink="http://www.w3.org/1999/xlink" content-type="dwc:samplingProtocol" xlink:type="simple">Host rearing</named-content>; eventDate: <named-content xmlns:xlink="http://www.w3.org/1999/xlink" content-type="dwc:eventDate" xlink:type="simple">09/22/2009</named-content>; <bold>Record Level:</bold> language: <named-content xmlns:xlink="http://www.w3.org/1999/xlink" content-type="dwc:language" xlink:type="simple">english</named-content>; collectionCode: <named-content xmlns:xlink="http://www.w3.org/1999/xlink" content-type="dwc:collectionCode" xlink:type="simple">Insects</named-content>; basisOfRecord: <named-content xmlns:xlink="http://www.w3.org/1999/xlink" content-type="dwc:basisOfRecord" xlink:type="simple">PreservedSpecimen</named-content></p></list-item><list-item><p><bold>Type status:</bold> <named-content xmlns:xlink="http://www.w3.org/1999/xlink" content-type="dwc:typeStatus" xlink:type="simple">Paratype</named-content>. <bold>Occurrence:</bold> recordedBy: <named-content xmlns:xlink="http://www.w3.org/1999/xlink" content-type="dwc:recordedBy" xlink:type="simple">Manickavasagam and A. Rameshkumar</named-content>; individualCount: <named-content xmlns:xlink="http://www.w3.org/1999/xlink" content-type="dwc:individualCount" xlink:type="simple">1</named-content>; sex: <named-content xmlns:xlink="http://www.w3.org/1999/xlink" content-type="dwc:sex" xlink:type="simple">male</named-content>; lifeStage: <named-content xmlns:xlink="http://www.w3.org/1999/xlink" content-type="dwc:lifeStage" xlink:type="simple">adult</named-content>; <bold>Taxon:</bold> scientificName: <named-content xmlns:xlink="http://www.w3.org/1999/xlink" content-type="dwc:scientificName" xlink:type="simple"><italic><tp:taxon-name><tp:taxon-name-part taxon-name-part-type="genus">Prionomastix</tp:taxon-name-part> <tp:taxon-name-part taxon-name-part-type="species">tamilnadensis</tp:taxon-name-part></tp:taxon-name></italic></named-content>; <bold>Location:</bold> country: <named-content xmlns:xlink="http://www.w3.org/1999/xlink" content-type="dwc:country" xlink:type="simple">India</named-content>; stateProvince: <named-content xmlns:xlink="http://www.w3.org/1999/xlink" content-type="dwc:stateProvince" xlink:type="simple">Tamil Nadu</named-content>; locality: <named-content xmlns:xlink="http://www.w3.org/1999/xlink" content-type="dwc:locality" xlink:type="simple">Coimbatore, near Maruthamalai</named-content>; verbatimElevation: <named-content xmlns:xlink="http://www.w3.org/1999/xlink" content-type="dwc:verbatimElevation" xlink:type="simple">314 m</named-content>; decimalLatitude: <named-content xmlns:xlink="http://www.w3.org/1999/xlink" content-type="dwc:decimalLatitude" xlink:type="simple">11.0280171</named-content>; decimalLongitude: <named-content xmlns:xlink="http://www.w3.org/1999/xlink" content-type="dwc:decimalLongitude" xlink:type="simple">76.9020389</named-content>; georeferenceProtocol: <named-content xmlns:xlink="http://www.w3.org/1999/xlink" content-type="dwc:georeferenceProtocol" xlink:type="simple">label</named-content>; <bold>Identification:</bold> identifiedBy: <named-content xmlns:xlink="http://www.w3.org/1999/xlink" content-type="dwc:identifiedBy" xlink:type="simple">Manickavasagam &amp; Krishnachaitanya</named-content>; dateIdentified: <named-content xmlns:xlink="http://www.w3.org/1999/xlink" content-type="dwc:dateIdentified" xlink:type="simple">2009</named-content>; <bold>Event:</bold> eventID: <named-content xmlns:xlink="http://www.w3.org/1999/xlink" content-type="dwc:eventID" xlink:type="simple">(EDAU, Registration No. Enc/011/2015)</named-content>; samplingProtocol: <named-content xmlns:xlink="http://www.w3.org/1999/xlink" content-type="dwc:samplingProtocol" xlink:type="simple">Host rearing</named-content>; eventDate: <named-content xmlns:xlink="http://www.w3.org/1999/xlink" content-type="dwc:eventDate" xlink:type="simple">09/22/2009</named-content>; <bold>Record Level:</bold> language: <named-content xmlns:xlink="http://www.w3.org/1999/xlink" content-type="dwc:language" xlink:type="simple">english</named-content>; collectionCode: <named-content xmlns:xlink="http://www.w3.org/1999/xlink" content-type="dwc:collectionCode" xlink:type="simple">Insects</named-content>; basisOfRecord: <named-content xmlns:xlink="http://www.w3.org/1999/xlink" content-type="dwc:basisOfRecord" xlink:type="simple">PreservedSpecimen</named-content></p></list-item></list></tp:treatment-sec><tp:treatment-sec sec-type="Diagnosis"><title>Diagnosis</title><p>Body brown to dark brown with yellow patches (Fig. <xref ref-type="fig" rid="F2499923">1</xref>); Fore wing infuscate area around postmarginal and stigmalvein; maxillary palpus two segmented; ocelli forming an angle of about 110°; scape, 5.42× as long as wide; pedicel, 1.1× as long as wide; funicle with F1, 0.176× as long a wide and longer than F2−F6 individually; clava, three segmented, first segment long and as long as rest two segmented combined, apically more or less round; ovipositor 4.57× as long as mid tibial spur, curved and slightly exserted.</p><p>Female. Holotype (Fig. <xref ref-type="fig" rid="F2499923">1</xref>). Length, 2.75 mm. Head black except, torulus white; eye silvery white, ocelli white. Antenna with radicle testaceous; scape testaceous except, dorsoapically light brown; pedicel, funicle and clava dark brown. Thorax black with dark brown setae; tegula black, except apex yellowish. Fore wing infuscate area around postmarginal and stigmal vein. Mesopleuron anterially dark brown, fading out and posteriorly light brown; coxae brown; fore femur basal half brown, apical half yellow, tibia and tarsus yellow except apical tarsomere brown; mid femur and tibia brownish yellow, basitarsus white, except dorsal apex and rest of tarsi brown, mid tibial spur yellow with black apex; hind leg brown except, apical 1/3 of tibia paler. Propodeum dark brown; gaster dark brown except lateral base, apex of hypopygium and ovipositor yellowish brown.</p><p>Head (Fig. <xref ref-type="fig" rid="F2499925">2</xref>) in frontal view wider than high (1.02:0.88); frontovertex with imbricate sculpture, but cheek sharing coriarious-punctate; maxillary palp three segmented; ocelli forming an angle of about 110°; inter antennal prominence slightly raised; eye in frontal view 1.31× as long as wide. Antenna (Fig. <xref ref-type="fig" rid="F2499927">3</xref>) with scape slightly flattened, 5.42× as long as wide; pedicel, 1.1× as long as wide; funicle with F1, 1.76× as long a wide and longer than F2−F6 individually; clava, three segmented, first segment long and as long as rest two segments combined, apically more or less round; longitudinal sensillae present in all funicle segments, F1:F2:F3:F4:F5:F6, 19:28:41:47:59:51 and three claval segments with, 39:28:18 sensillae respectively. <italic>Measurements</italic>: (card mounted 80×) eye height:width, 0.5:0.38; OOL 0.075; OCL 0.031; POL 0.287; AOL 0.013. (slide mounted 100×) head height:width, 0.88:1.02; frontovertex width, 0.64; scape length:width, 0.38:0.07; pedicel length:width, 0.11:0.10; funicle length:width, F1, 0.15:0.085; F2, 0.11:0.10; F3, 0.12:0.105; F4, 0.12:0.105; F5, 0.13:0.10; F6, 0.12:0.10; clava length:width, 0.26:0.10.</p><p>Mesosoma (Fig. <xref ref-type="fig" rid="F2499929">4</xref>) longer than gaster (1.31:1), with imbricate sculpture; mesoscutum 1.66× as wide as long; scutellum, 1.30× as wide as long. Fore wing (Fig. <xref ref-type="fig" rid="F2499931">5</xref>), 2.43× as long as wide; costal cell 9.77× as long as wide; postmarginal vein 1.5× as long as stigmal vein; hind wing, 2.33× as long as wide. <italic>Measurements</italic>: (card mounted 80×) mesosoma length:width, 1.31:0.63; mesoscutum length:width, 0.637:1.062; scutellum length:width, 0.575:0.75. (slide mounted 100×) fore wing length:width, 2.07:0.85, costal cell length:width, 0.88:0.09; postmarginal vein length, 0.24; stigmal vein length, 0.16; hind wing length:width, 1.4:0.6; hind tibia length:width, 0.825:0.187, hind basitarsus length, 0.35; mid basitarsus length, 0.375; mid tibial spur length, 0.237; mid tibia length 1.00.</p><p>Metasoma shorter than thorax; gaster imbricately sculptured; hypopygium (Fig. <xref ref-type="fig" rid="F2499933">6</xref>) nearly extending to apex of gaster; ovipositor (Fig. <xref ref-type="fig" rid="F2499935">7</xref>) 4.57× as long as mid tibial spur, curved and slightly exserted. <italic>Measurements</italic>: (card mounted 80×) metasoma length 1.00. (slide mounted 100×) ovipositor length 1.0875.</p><p><italic>Male</italic>: Similar to female (Fig. <xref ref-type="fig" rid="F2499937">8</xref>), except for maxillary palpi dimensions (Fig. <xref ref-type="fig" rid="F2499949">9</xref>) Antenna (Fig. <xref ref-type="fig" rid="F2499951">10</xref>), scape 4.76× as long as wide; funicle as in; clava entire. <italic>Measurements</italic>: (slide mounted 100×) ​scape length:width, 0.31:0.065; pedicel length:width, 0.1:0.08; funicle length:width, F1, 0.23:0.14; F2, 0.2:0.14; F3, 0.2:0.15; F4, 0.21:0.15; F5, 0.22:0.13; F6, 0.22:0.13; clava length:width, 0.4:0.13; fore wing length:width, 2.05:0.9, costal cell length:width, 0.95:0.09; postmarginal vein length, 0.28; stigmal vein length, 0.13; genitalia length 0.77 (Fig. <xref ref-type="fig" rid="F2499955">11</xref>).</p><p><bold>Host.</bold> One pair ex. unidentified membracid nymphs on <italic><tp:taxon-name><tp:taxon-name-part taxon-name-part-type="genus">Prosopis</tp:taxon-name-part></tp:taxon-name></italic> sp.</p></tp:treatment-sec><tp:treatment-sec sec-type="Etymology"><title>Etymology</title><p>The species is named after the state from where it was collected.</p></tp:treatment-sec><tp:treatment-sec sec-type="Notes"><title>Notes</title><p>This species is closer to <italic><tp:taxon-name><tp:taxon-name-part taxon-name-part-type="genus">P.</tp:taxon-name-part> <tp:taxon-name-part taxon-name-part-type="species">siccarius</tp:taxon-name-part></tp:taxon-name></italic> in having the, mesosoma dorsally mostly black; F6 longer than wide and antenna dark brown, scape testaceous except, dorsoapically light brown, but differs in F1 1.36× as long as pedicel; fore wing with an infuscate area around postmarginal and stigma vein; fore femur basal half brown, apical half yellow, tibia and tarsus yellow except apical tarsomere brown (F1 nearly 2.0× as long as pedicel; fore wing with a single narrow subparallel transverse band from marginal to end of venation connecting anterior and posterior wing margins (fig. 8 of Annecke 1962); fore legs dark testaceous with faint blackish suffusions on the femora internally and tibiae externally in <italic><tp:taxon-name><tp:taxon-name-part taxon-name-part-type="genus">P.</tp:taxon-name-part> <tp:taxon-name-part taxon-name-part-type="species">siccarius</tp:taxon-name-part></tp:taxon-name></italic>).</p><p>‘<tp:taxon-name><tp:taxon-name-part taxon-name-part-type="genus">Prionomastix</tp:taxon-name-part> <tp:taxon-name-part taxon-name-part-type="species">siccarius</tp:taxon-name-part></tp:taxon-name> Annecke: Manickavasagam &amp; Rameshkumar, 2011: 112, female, male. India (Tamil Nadu) record. Misidentification.’</p></tp:treatment-sec><tp:treatment-sec><!--Section generated to contain objects referenced in tp:taxon-treatment.--><fig id="F2499923" position="float" orientation="portrait"><label>Figure 1.</label><caption><p>Habitus image Female</p></caption><graphic xmlns:xlink="http://www.w3.org/1999/xlink" xlink:href="biodiversity_data_journal-4-e7326-g001.jpg" position="float" id="oo_71693.jpg" orientation="portrait" xlink:type="simple"/></fig><fig id="F2499925" position="float" orientation="portrait"><label>Figure 2.</label><caption><p>Head frontal view Female</p></caption><graphic xmlns:xlink="http://www.w3.org/1999/xlink" xlink:href="biodiversity_data_journal-4-e7326-g002.jpg" position="float" id="oo_71697.jpg" orientation="portrait" xlink:type="simple"/></fig><fig id="F2499927" position="float" orientation="portrait"><label>Figure 3.</label><caption><p>Antenna Female</p></caption><graphic xmlns:xlink="http://www.w3.org/1999/xlink" xlink:href="biodiversity_data_journal-4-e7326-g003.jpg" position="float" id="oo_71696.jpg" orientation="portrait" xlink:type="simple"/></fig><fig id="F2499929" position="float" orientation="portrait"><label>Figure 4.</label><caption><p>Dorsal view of nota Female</p></caption><graphic xmlns:xlink="http://www.w3.org/1999/xlink" xlink:href="biodiversity_data_journal-4-e7326-g004.jpg" position="float" id="oo_71698.jpg" orientation="portrait" xlink:type="simple"/></fig><fig id="F2499931" position="float" orientation="portrait"><label>Figure 5.</label><caption><p>Fore wing Female</p></caption><graphic xmlns:xlink="http://www.w3.org/1999/xlink" xlink:href="biodiversity_data_journal-4-e7326-g005.jpg" position="float" id="oo_71699.jpg" orientation="portrait" xlink:type="simple"/></fig><fig id="F2499933" position="float" orientation="portrait"><label>Figure 6.</label><caption><p>Hypopygium Female</p></caption><graphic xmlns:xlink="http://www.w3.org/1999/xlink" xlink:href="biodiversity_data_journal-4-e7326-g006.jpg" position="float" id="oo_71700.jpg" orientation="portrait" xlink:type="simple"/></fig><fig id="F2499935" position="float" orientation="portrait"><label>Figure 7.</label><caption><p>Ovipositor</p></caption><graphic xmlns:xlink="http://www.w3.org/1999/xlink" xlink:href="biodiversity_data_journal-4-e7326-g007.jpg" position="float" id="oo_71701.jpg" orientation="portrait" xlink:type="simple"/></fig><fig id="F2499937" position="float" orientation="portrait"><label>Figure 8.</label><caption><p>Habitus image Male</p></caption><graphic xmlns:xlink="http://www.w3.org/1999/xlink" xlink:href="biodiversity_data_journal-4-e7326-g008.jpg" position="float" id="oo_71702.jpg" orientation="portrait" xlink:type="simple"/></fig><fig id="F2499949" position="float" orientation="portrait"><label>Figure 9.</label><caption><p>Head frontal view Male</p></caption><graphic xmlns:xlink="http://www.w3.org/1999/xlink" xlink:href="biodiversity_data_journal-4-e7326-g009.jpg" position="float" id="oo_71703.jpg" orientation="portrait" xlink:type="simple"/></fig><fig id="F2499951" position="float" orientation="portrait"><label>Figure 10.</label><caption><p>Antenna Male</p></caption><graphic xmlns:xlink="http://www.w3.org/1999/xlink" xlink:href="biodiversity_data_journal-4-e7326-g010.jpg" position="float" id="oo_71706.jpg" orientation="portrait" xlink:type="simple"/></fig><fig id="F2499955" position="float" orientation="portrait"><label>Figure 11.</label><caption><p>Male genitalia</p></caption><graphic xmlns:xlink="http://www.w3.org/1999/xlink" xlink:href="biodiversity_data_journal-4-e7326-g011.jpg" position="float" id="oo_71707.jpg" orientation="portrait" xlink:type="simple"/></fig></tp:treatment-sec></tp:taxon-treatment>
