# Supplementary material for: Two new species of Prionomastix Mayr (Hymenoptera: Encyrtidae) with a key to Indian species
Source: Biodivers Data J. 2016 Mar 8;(4):e7326. doi: 10.3897/BDJ.4.e7326 (PMC4983778; doi:10.3897/BDJ.4.e7326)
Supplement: XML Treatment for Prionomastix biharensis [file BDJ.4.e7326-treatment3.xml]

<!DOCTYPE tp:taxon-treatment
  PUBLIC "-//TaxonX//DTD Taxonomic Treatment Publishing DTD v0 20100105//EN" "tax-treatment-NSO.dtd">
<tp:taxon-treatment xmlns:tp="http://www.plazi.org/taxpub"><tp:treatment-meta><mixed-citation publication-type="journal"><person-group><name><surname>Krishnachaitanya</surname><given-names>Tirunagaru</given-names></name><name><surname>Manickavasagam</surname><given-names>Sagadai</given-names></name></person-group><article-title>Two new species of <italic><tp:taxon-name><tp:taxon-name-part taxon-name-part-type="genus">Prionomastix</tp:taxon-name-part></tp:taxon-name></italic> Mayr (<tp:taxon-name><tp:taxon-name-part taxon-name-part-type="order">Hymenoptera</tp:taxon-name-part></tp:taxon-name>: <tp:taxon-name><tp:taxon-name-part taxon-name-part-type="family">Encyrtidae</tp:taxon-name-part></tp:taxon-name>) with a key to Indian species</article-title><source>Biodivers Data J</source><day>08</day><month>3</month><year>2016</year><volume>2016</volume><issue>4</issue><pub-id pub-id-type="doi">10.3897/BDJ.4.e7326</pub-id></mixed-citation></tp:treatment-meta><tp:nomenclature><tp:taxon-name><tp:taxon-name-part taxon-name-part-type="genus">Prionomastix</tp:taxon-name-part> <tp:taxon-name-part taxon-name-part-type="species">biharensis</tp:taxon-name-part><object-id xmlns:xlink="http://www.w3.org/1999/xlink" content-type="zoobank" xlink:type="simple" object-id-type="ZooBank">urn:lsid:zoobank.org:act:79F2311F-9FD6-48C9-A179-0D16692599C3</object-id></tp:taxon-name><tp:taxon-authority>Manickavasagam &amp; Krishnachaitanya</tp:taxon-authority><tp:taxon-status xmlns:xlink="http://www.w3.org/1999/xlink" xlink:type="simple">sp. n.</tp:taxon-status></tp:nomenclature><tp:treatment-sec sec-type="materials"><title>Materials</title><list list-type="alpha-lower" list-content="occurrences"><list-item><p><bold>Type status:</bold> <named-content xmlns:xlink="http://www.w3.org/1999/xlink" content-type="dwc:typeStatus" xlink:type="simple">Holotype</named-content>. <bold>Occurrence:</bold> recordedBy: <named-content xmlns:xlink="http://www.w3.org/1999/xlink" content-type="dwc:recordedBy" xlink:type="simple">Abhinav Kumar</named-content>; individualCount: <named-content xmlns:xlink="http://www.w3.org/1999/xlink" content-type="dwc:individualCount" xlink:type="simple">1</named-content>; sex: <named-content xmlns:xlink="http://www.w3.org/1999/xlink" content-type="dwc:sex" xlink:type="simple">female</named-content>; lifeStage: <named-content xmlns:xlink="http://www.w3.org/1999/xlink" content-type="dwc:lifeStage" xlink:type="simple">adult</named-content>; <bold>Taxon:</bold> scientificName: <named-content xmlns:xlink="http://www.w3.org/1999/xlink" content-type="dwc:scientificName" xlink:type="simple"><italic><tp:taxon-name><tp:taxon-name-part taxon-name-part-type="genus">Prionomastix</tp:taxon-name-part> <tp:taxon-name-part taxon-name-part-type="species">biharensis</tp:taxon-name-part></tp:taxon-name></italic></named-content>; <bold>Location:</bold> country: <named-content xmlns:xlink="http://www.w3.org/1999/xlink" content-type="dwc:country" xlink:type="simple">India</named-content>; stateProvince: <named-content xmlns:xlink="http://www.w3.org/1999/xlink" content-type="dwc:stateProvince" xlink:type="simple">Bihar</named-content>; locality: <named-content xmlns:xlink="http://www.w3.org/1999/xlink" content-type="dwc:locality" xlink:type="simple">Banka, Bounsi</named-content>; verbatimElevation: <named-content xmlns:xlink="http://www.w3.org/1999/xlink" content-type="dwc:verbatimElevation" xlink:type="simple">79 m</named-content>; decimalLatitude: <named-content xmlns:xlink="http://www.w3.org/1999/xlink" content-type="dwc:decimalLatitude" xlink:type="simple">24.81065</named-content>; decimalLongitude: <named-content xmlns:xlink="http://www.w3.org/1999/xlink" content-type="dwc:decimalLongitude" xlink:type="simple">87.03857</named-content>; georeferenceProtocol: <named-content xmlns:xlink="http://www.w3.org/1999/xlink" content-type="dwc:georeferenceProtocol" xlink:type="simple">label</named-content>; <bold>Identification:</bold> identifiedBy: <named-content xmlns:xlink="http://www.w3.org/1999/xlink" content-type="dwc:identifiedBy" xlink:type="simple">Manickavasagam &amp; Krishnachaitanya</named-content>; dateIdentified: <named-content xmlns:xlink="http://www.w3.org/1999/xlink" content-type="dwc:dateIdentified" xlink:type="simple">2014</named-content>; <bold>Event:</bold> eventID: <named-content xmlns:xlink="http://www.w3.org/1999/xlink" content-type="dwc:eventID" xlink:type="simple">(EDAU, Registration No. Enc/012/2015)</named-content>; samplingProtocol: <named-content xmlns:xlink="http://www.w3.org/1999/xlink" content-type="dwc:samplingProtocol" xlink:type="simple">Yello Pan Trap</named-content>; eventDate: <named-content xmlns:xlink="http://www.w3.org/1999/xlink" content-type="dwc:eventDate" xlink:type="simple">01/08/2014</named-content>; <bold>Record Level:</bold> language: <named-content xmlns:xlink="http://www.w3.org/1999/xlink" content-type="dwc:language" xlink:type="simple">english</named-content>; collectionCode: <named-content xmlns:xlink="http://www.w3.org/1999/xlink" content-type="dwc:collectionCode" xlink:type="simple">Insects</named-content>; basisOfRecord: <named-content xmlns:xlink="http://www.w3.org/1999/xlink" content-type="dwc:basisOfRecord" xlink:type="simple">PreservedSpecimen</named-content></p></list-item><list-item><p><bold>Type status:</bold> <named-content xmlns:xlink="http://www.w3.org/1999/xlink" content-type="dwc:typeStatus" xlink:type="simple">Paratype</named-content>. <bold>Occurrence:</bold> recordedBy: <named-content xmlns:xlink="http://www.w3.org/1999/xlink" content-type="dwc:recordedBy" xlink:type="simple">Abhinav Kumar</named-content>; individualCount: <named-content xmlns:xlink="http://www.w3.org/1999/xlink" content-type="dwc:individualCount" xlink:type="simple">3</named-content>; sex: <named-content xmlns:xlink="http://www.w3.org/1999/xlink" content-type="dwc:sex" xlink:type="simple">female</named-content>; lifeStage: <named-content xmlns:xlink="http://www.w3.org/1999/xlink" content-type="dwc:lifeStage" xlink:type="simple">adult</named-content>; <bold>Taxon:</bold> scientificName: <named-content xmlns:xlink="http://www.w3.org/1999/xlink" content-type="dwc:scientificName" xlink:type="simple"><italic><tp:taxon-name><tp:taxon-name-part taxon-name-part-type="genus">Prionomastix</tp:taxon-name-part> <tp:taxon-name-part taxon-name-part-type="species">biharensis</tp:taxon-name-part></tp:taxon-name></italic></named-content>; <bold>Location:</bold> country: <named-content xmlns:xlink="http://www.w3.org/1999/xlink" content-type="dwc:country" xlink:type="simple">India</named-content>; stateProvince: <named-content xmlns:xlink="http://www.w3.org/1999/xlink" content-type="dwc:stateProvince" xlink:type="simple">Bihar</named-content>; locality: <named-content xmlns:xlink="http://www.w3.org/1999/xlink" content-type="dwc:locality" xlink:type="simple">Banka, Bounsi</named-content>; verbatimElevation: <named-content xmlns:xlink="http://www.w3.org/1999/xlink" content-type="dwc:verbatimElevation" xlink:type="simple">79 m</named-content>; decimalLatitude: <named-content xmlns:xlink="http://www.w3.org/1999/xlink" content-type="dwc:decimalLatitude" xlink:type="simple">24.81065</named-content>; decimalLongitude: <named-content xmlns:xlink="http://www.w3.org/1999/xlink" content-type="dwc:decimalLongitude" xlink:type="simple">87.03857</named-content>; georeferenceProtocol: <named-content xmlns:xlink="http://www.w3.org/1999/xlink" content-type="dwc:georeferenceProtocol" xlink:type="simple">label</named-content>; <bold>Identification:</bold> identifiedBy: <named-content xmlns:xlink="http://www.w3.org/1999/xlink" content-type="dwc:identifiedBy" xlink:type="simple">Manickavasagam &amp; Krishnachaitanya</named-content>; dateIdentified: <named-content xmlns:xlink="http://www.w3.org/1999/xlink" content-type="dwc:dateIdentified" xlink:type="simple">2014</named-content>; <bold>Event:</bold> eventID: <named-content xmlns:xlink="http://www.w3.org/1999/xlink" content-type="dwc:eventID" xlink:type="simple">(EDAU, Registration No. Enc/012/2015)</named-content>; samplingProtocol: <named-content xmlns:xlink="http://www.w3.org/1999/xlink" content-type="dwc:samplingProtocol" xlink:type="simple">Yello Pan Trap</named-content>; eventDate: <named-content xmlns:xlink="http://www.w3.org/1999/xlink" content-type="dwc:eventDate" xlink:type="simple">01/08/2014</named-content>; <bold>Record Level:</bold> language: <named-content xmlns:xlink="http://www.w3.org/1999/xlink" content-type="dwc:language" xlink:type="simple">english</named-content>; collectionCode: <named-content xmlns:xlink="http://www.w3.org/1999/xlink" content-type="dwc:collectionCode" xlink:type="simple">Insects</named-content>; basisOfRecord: <named-content xmlns:xlink="http://www.w3.org/1999/xlink" content-type="dwc:basisOfRecord" xlink:type="simple">PreservedSpecimen</named-content></p></list-item></list></tp:treatment-sec><tp:treatment-sec sec-type="Diagnosis"><title>Diagnosis</title><p>Body yellow to dark brown (Fig. <xref ref-type="fig" rid="F2499957">12</xref>); ocelli forming an angle of more than 90°; fore wing with three infuscate bands, middle one below marginal vein much larger, narrow faint vertical band below parastigma, and a wider band near apex; maxillary and labial palpus three segmented; scape, 6.30× as long as wide; pedicel, 1.5× as long as wide; F1, 2.16× as long a wide and slightly longer than F2−F3, much longer than F4−F6 individually; clava three segmented, obliquely trunctated; ovipositor 4.03× as long as mid tibial spur, curved and slightly exserted.</p><p>Female. (Fig. <xref ref-type="fig" rid="F2499957">12</xref>) Holotype. Length, 2.68 mm. Head dorsally dark brown to black including eyes, frontally yellowish brown, except the position of anterial tentorial pit, labrum and mandibles lower ¼ yellow, upper ¾ black; ocelli transparent. Antenna with radicle, scape yellow; pedicel and funicle ventrally pale brown, dorsally dork brown; clava black. Thorax: pronotum dark; mesoscutum basally dark, fading out to yellowish brown apically; axilla and basal ¾ of scutellum brownish yellow, apical ¼ black; mesopleuron anteriorly dark brown fading out to brownish yellow. Tegula basally black, apically transparent; fore wing with three infuscate bands, middle one below marginal vein much larger, narrow faint vertical band below parastigma, and a wider band near apex. Legs with fore coxa yellow, remainder of the leg dark brown dorsolaterally and ventrally yellowish brown; mid coxa brown, femur, tibia and tarsi dark brown to black except basitarsus, and tibial spur white with black apex; hind coxa brownish yellow except apex dark brown, femur basally and dorsolaterally dark brown, venterolaterally yellowish brown, remainder dark brown to black. Propodeum and gaster dark brown to black, except ventral base of gaster, apex of hpopygium and ovipositor yellowish brown.</p><p>Head (Fig. <xref ref-type="fig" rid="F2499959">13</xref>) in frontal view slightly longer than high (0.76:0.75), with silvery white setae, and frontovertex with imbricate, but cheek sharing coriarious punctate sculpture; ocelli forming an angle more than 90°; maxillary and labial palpi three segmented; inter antennal prominence raised; eye in frontal view 1.30× as long as wide. Antenna Fig. <xref ref-type="fig" rid="F2499961">14</xref>), with scape slightly flattened, 6.30× as long as wide; pedicel, 1.5× as long as wide; funicle with F1, 2.16× as long a wide and slightly longer than F2−F3, much longer than F4−F6 individually; clava three segmented, obliquely truncate, truncate area 0.36× of claval length; F1 and F2 without longitudinal sensillae; F3 to F4 and three claval segments respectively with at least 10, 11, 14, 16 14, 17 and 13 sensillae. <italic>Measurements</italic>: (card mounted 100×) eye height:width, 0.375:0.287; frontovertex width, 0.512; OOL 0.162; OCL 0.037; POL 0.162; AOL 0.087. (slide mounted 100×) head height:width, 0.76:0.75; scape length:width, 0.41:0.065; pedicel length:width, 0.12:0.08; funicle length:width, F1, 0.13:0.06; F2, 0.12:0.07; F3, 0.12:0.085; F4, 0.11:0.09; F5, 0.1:0.09; F6, 0.09:0.09; clava length:width, 0.27:0.11.</p><p>Mesosoma (Fig. <xref ref-type="fig" rid="F2499963">15</xref>) slightly longer than gaster (1.062:1), with imbricate sculpture; mesoscutum 2.16× as wide as long; scutellum as long as wide. Fore wing (Fig. <xref ref-type="fig" rid="F2499965">16</xref>), 2.68× as long as wide; costal cell 15.00× as long as wide; postmarginal vein 1.58× as long as stigmal vein; hind wing, 3.37× as long as wide. <italic>Measurements</italic>: (card mounted 100×) mesosoma length:width, 1.062:0.512; mesoscutum length:width, 0.375:0.812; scutellum length:width, 0.512:0.512. (slide mounted 100×) fore wing length:width, 1.96:0.73, costal cell length:width, 0.75:0.05; postmarginal vein length, 0.27; stigmal vein length, 0.17; hind wing length:width, 1.35:0.4; hind tibia length:width, 0.75:0.137, hind basitarsus length, 0.387; mid basitarsus length, 0.412; mid tibial spur length, 0.275; mid tibia length, 1.062.</p><p>Metasoma slightly shorter than thorax; gaster with imbricate sculpture; hypopygium (Fig. <xref ref-type="fig" rid="F2499967">17</xref>) nearly extending to apex of gaster; ovipositor (Fig. <xref ref-type="fig" rid="F2499969">18</xref>) 4.03× as long as mid tibial spur, curved and slightly exserted. <italic>Measurements</italic>: (card mounted 100×) metasoma length 1.00. slide mounted 100×) ovipositor length 1.11.</p><p><bold>Host.</bold> Unknown.</p><p><bold>Male.</bold> Unknown.</p></tp:treatment-sec><tp:treatment-sec sec-type="Etymology"><title>Etymology</title><p>The species is named after the state from where it was collected.</p></tp:treatment-sec><tp:treatment-sec sec-type="Notes"><title>Notes</title><p>This species is closer to <italic><tp:taxon-name><tp:taxon-name-part taxon-name-part-type="genus">P.</tp:taxon-name-part> <tp:taxon-name-part taxon-name-part-type="species">orientalis</tp:taxon-name-part></tp:taxon-name></italic> in having the mesosoma dorsally mostly brown or dirty yellow; longitudinal sensillae absent in F1 and F2; fore wing 2.68× as long as wide, but differs in having s cape 6.30× as long as wide; truncate area 0.36× of clava length; clava 2.45× as long as wide; postmarginal vein 1.58× as long as stigma vein; hind wing 3.37× as long as wide; F4 to F6 with 41 longitudinal sensillae (scape 5.60× as long as wide; truncate area 0.60× of clava length; clava 2× as long as wide; postmarginal vein 2.0× as long as stigma vein; hind wing 2.80× as long as wide; F4 to F6 with 15 longitudinal sensilla in <italic><tp:taxon-name><tp:taxon-name-part taxon-name-part-type="genus">P.</tp:taxon-name-part> <tp:taxon-name-part taxon-name-part-type="species">orientalis</tp:taxon-name-part></tp:taxon-name></italic>).</p></tp:treatment-sec><tp:treatment-sec><!--Section generated to contain objects referenced in tp:taxon-treatment.--><fig id="F2499957" position="float" orientation="portrait"><label>Figure 12.</label><caption><p>Habitus image Female</p></caption><graphic xmlns:xlink="http://www.w3.org/1999/xlink" xlink:href="biodiversity_data_journal-4-e7326-g012.jpg" position="float" id="oo_71708.jpg" orientation="portrait" xlink:type="simple"/></fig><fig id="F2499959" position="float" orientation="portrait"><label>Figure 13.</label><caption><p>Head frontal view Female</p></caption><graphic xmlns:xlink="http://www.w3.org/1999/xlink" xlink:href="biodiversity_data_journal-4-e7326-g013.jpg" position="float" id="oo_71709.jpg" orientation="portrait" xlink:type="simple"/></fig><fig id="F2499961" position="float" orientation="portrait"><label>Figure 14.</label><caption><p>Antenna Female</p></caption><graphic xmlns:xlink="http://www.w3.org/1999/xlink" xlink:href="biodiversity_data_journal-4-e7326-g014.jpg" position="float" id="oo_71710.jpg" orientation="portrait" xlink:type="simple"/></fig><fig id="F2499963" position="float" orientation="portrait"><label>Figure 15.</label><caption><p>Dorsal view of nota Female</p></caption><graphic xmlns:xlink="http://www.w3.org/1999/xlink" xlink:href="biodiversity_data_journal-4-e7326-g015.jpg" position="float" id="oo_71712.jpg" orientation="portrait" xlink:type="simple"/></fig><fig id="F2499965" position="float" orientation="portrait"><label>Figure 16.</label><caption><p>Fore wing Female</p></caption><graphic xmlns:xlink="http://www.w3.org/1999/xlink" xlink:href="biodiversity_data_journal-4-e7326-g016.jpg" position="float" id="oo_71714.jpg" orientation="portrait" xlink:type="simple"/></fig><fig id="F2499967" position="float" orientation="portrait"><label>Figure 17.</label><caption><p>Hypopygium Female</p></caption><graphic xmlns:xlink="http://www.w3.org/1999/xlink" xlink:href="biodiversity_data_journal-4-e7326-g017.jpg" position="float" id="oo_71715.jpg" orientation="portrait" xlink:type="simple"/></fig><fig id="F2499969" position="float" orientation="portrait"><label>Figure 18.</label><caption><p>Ovipositor</p></caption><graphic xmlns:xlink="http://www.w3.org/1999/xlink" xlink:href="biodiversity_data_journal-4-e7326-g018.jpg" position="float" id="oo_71716.jpg" orientation="portrait" xlink:type="simple"/></fig></tp:treatment-sec></tp:taxon-treatment>
